# Supplementary material for: cis-Dibromidobis(2-phenyl­pyridine-κN)platinum(II)
Source: Acta Crystallogr Sect E Struct Rep Online. 2012 Aug 11;68(Pt 9):m1169. doi: 10.1107/S160053681203471X (PMC3435592; doi:10.1107/S160053681203471X)
Supplement: Supplementary file 1 [file e-68-m1169-sup1.cif]

##############################################################################
#                                                                            #
# This CIF contains the data in a paper accepted for publication in          #
# Acta Crystallographica Section E. It conforms to the requirements of       #
# Notes for Authors for Acta Crystallographica Section E, and has been       #
# peer reviewed under the auspices of the IUCr Commission on Journals.       #
#                                                                            #
# Full details of the Crystallographic Information File format               #
# are given in the paper "The Crystallographic Information File (CIF):       #
# a New Standard Archive File for Crystallography" by S. R. Hall, F. H.      #
# Allen and I. D. Brown [Acta Cryst. (1991), A47, 655-685].                  #
#                                                                            #
# The current version of the core CIF dictionary is obtainable from          #
# ftp://ftp.iucr.org/pub/cif_core.dic.                                       #
#                                                                            #
# Software is freely available for graphical display of the structure(s)     #
# in this CIF. For information consult the CIF software page                 #
# http://www.iucr.org/resources/cif/software.                                #
#                                                                            #
# This file may be used for bona fide research purposes within the           #
# scientific community so long as proper attribution is given to the journal # 
# article from which it was obtained.                                        #
#                                                                            #
##############################################################################
data_global
_audit_creation_method     SHELXL-97
_journal_date_recd_electronic     2012-07-28
_journal_date_accepted     2012-08-05
_journal_name_full     'Acta Crystallographica, Section E'
_journal_year     2012
_journal_volume     68
_journal_issue      9
_journal_page_first     m1169
_journal_page_last     m1169
_journal_paper_category     QM
_journal_paper_doi     10.1107/S160053681203471X
_journal_coeditor_code     XU5600
_publ_contact_author_name     'Dr. Kwang Ha'
_publ_contact_author_address
; School of Applied Chemical Engineering,
  The Research Institute of Catalysis,
  Chonnam National University,
  Gwangju 500-757,
  Republic of Korea
;
_publ_contact_author_email     hakwang@chonnam.ac.kr
_publ_contact_author_fax     '82 62 530 1909'
_publ_contact_author_phone     '82 62 530 1901'
_publ_section_title
;
<i>cis</i>-Dibromidobis(2-phenylpyridine-\k<i>N</i>)platinum(II)
;
loop_
    _publ_author_name
    _publ_author_footnote
    _publ_author_address
    'Ha, Kwang' .
; School of Applied Chemical Engineering,
  The Research Institute of Catalysis,
  Chonnam National University,
  Gwangju 500-757,
  Republic of Korea
;
_chemical_name_systematic
;
<i>cis</i>-Dibromidobis(2-phenylpyridine-\k<i>N</i>)platinum(II)
;
_chemical_name_common     ?
_chemical_formula_moiety     'C22 H18 Br2 N2 Pt'
_chemical_formula_sum     'C22 H18 Br2 N2 Pt'
_chemical_formula_structural     ?
_chemical_formula_analytical     ?
_chemical_formula_iupac     '[Pt Br2 (C11 H9 N)2]'
_chemical_formula_weight     665.29
_chemical_melting_point     ?
_symmetry_cell_setting     monoclinic
_symmetry_space_group_name_H-M     'C c'
_symmetry_space_group_name_Hall     'C -2yc'
loop_
    _symmetry_equiv_pos_as_xyz
    'x, y, z'
    'x, -y, z+1/2'
    'x+1/2, y+1/2, z'
    'x+1/2, -y+1/2, z+1/2'
_cell_length_a     7.6268(9)
_cell_length_b     18.277(2)
_cell_length_c     15.1626(18)
_cell_angle_alpha     90.00
_cell_angle_beta     96.948(2)
_cell_angle_gamma     90.00
_cell_volume     2098.1(4)
_cell_formula_units_Z     4
_cell_measurement_reflns_used     4325
_cell_measurement_theta_min     2.23
_cell_measurement_theta_max     26.04
_cell_measurement_temperature     200(2)
_exptl_crystal_description     'stick'
_exptl_crystal_colour     'yellow'
_exptl_crystal_size_max     0.24
_exptl_crystal_size_mid     0.20
_exptl_crystal_size_min     0.14
_exptl_crystal_density_diffrn     2.106
_exptl_crystal_density_meas     ?
_exptl_crystal_density_method     'not measured'
_exptl_crystal_F_000     1248
_exptl_absorpt_coefficient_mu     10.506
_exptl_absorpt_correction_type     multi-scan
_exptl_absorpt_process_details     '(SADABS; Bruker, 2000)'
_exptl_absorpt_correction_T_min     0.729434
_exptl_absorpt_correction_T_max     1.000000
_exptl_special_details     ?
_diffrn_ambient_temperature     200(2)
_diffrn_radiation_type     MoK\a
_diffrn_radiation_wavelength     0.71073
_diffrn_radiation_source     'fine-focus sealed tube'
_diffrn_radiation_monochromator     graphite
_diffrn_measurement_device_type     'Bruker SMART 1000 CCD'
_diffrn_measurement_method     '\f and \w scans'
_diffrn_detector_area_resol_mean     ?
_diffrn_reflns_number     6126
_diffrn_reflns_av_R_equivalents     0.0288
_diffrn_reflns_av_sigmaI/netI     0.0528
_diffrn_reflns_theta_min     2.61
_diffrn_reflns_theta_max     26.04
_diffrn_reflns_theta_full     26.04
_diffrn_measured_fraction_theta_max     0.972
_diffrn_measured_fraction_theta_full     0.972
_diffrn_reflns_limit_h_min     -9
_diffrn_reflns_limit_h_max     8
_diffrn_reflns_limit_k_min     -22
_diffrn_reflns_limit_k_max     22
_diffrn_reflns_limit_l_min     -18
_diffrn_reflns_limit_l_max     17
_diffrn_standards_number     0
_diffrn_standards_interval_count     0
_diffrn_standards_interval_time     0
_diffrn_standards_decay_%     0
_refine_special_details
;
Refinement of <i>F</i>^2^ against ALL reflections. The weighted <i>R</i>-factor
<i>wR</i> and goodness of fit <i>S</i> are based on <i>F</i>^2^, conventional
<i>R</i>-factors <i>R</i> are based on <i>F</i>, with <i>F</i> set to zero for
negative <i>F</i>^2^. The threshold expression of <i>F</i>^2^ >
\s(<i>F</i>^2^) is used only for calculating <i>R</i>-factors(gt) <i>etc</i>.
and is not relevant to the choice of reflections for refinement.
<i>R</i>-factors based on <i>F</i>^2^ are statistically about twice as large
as those based on <i>F</i>, and <i>R</i>- factors based on ALL data will be
even larger.
;
_reflns_number_total     2931
_reflns_number_gt     2645
_reflns_threshold_expression     I>2sigma(I)
_refine_ls_structure_factor_coef     Fsqd
_refine_ls_matrix_type     full
_refine_ls_R_factor_all     0.0347
_refine_ls_R_factor_gt     0.0276
_refine_ls_wR_factor_gt     0.0626
_refine_ls_wR_factor_ref     0.0680
_refine_ls_goodness_of_fit_ref     1.036
_refine_ls_restrained_S_all     1.035
_refine_ls_number_reflns     2931
_refine_ls_number_parameters     244
_refine_ls_number_restraints     2
_refine_ls_hydrogen_treatment     constr
_refine_ls_weighting_scheme     calc
_refine_ls_weighting_details
         'calc w=1/[\s^2^(Fo^2^)+(0.0286P)^2^+0.0000P] where P=(Fo^2^+2Fc^2^)/3'
_atom_sites_solution_hydrogens     geom
_atom_sites_solution_primary     direct
_atom_sites_solution_secondary     difmap
_refine_ls_shift/su_max     0.001
_refine_ls_shift/su_mean     0.000
_refine_diff_density_max     1.727
_refine_diff_density_min     -0.926
_refine_ls_extinction_method     none
_refine_ls_extinction_coef     ?
_refine_ls_abs_structure_details     'Flack (1983), 856 Friedel pairs'
_refine_ls_abs_structure_Flack     -0.037(13)
loop_
    _atom_type_symbol
    _atom_type_description
    _atom_type_scat_dispersion_real
    _atom_type_scat_dispersion_imag
    _atom_type_scat_source
    'C' 'C' 0.0033 0.0016
                         'International Tables Vol C Tables 4.2.6.8 and 6.1.1.4'
    'H' 'H' 0.0000 0.0000
                         'International Tables Vol C Tables 4.2.6.8 and 6.1.1.4'
    'Br' 'Br' -0.2901 2.4595
                         'International Tables Vol C Tables 4.2.6.8 and 6.1.1.4'
    'N' 'N' 0.0061 0.0033
                         'International Tables Vol C Tables 4.2.6.8 and 6.1.1.4'
    'Pt' 'Pt' -1.7033 8.3905
                         'International Tables Vol C Tables 4.2.6.8 and 6.1.1.4'
_computing_data_collection     'SMART (Bruker, 2000)'
_computing_cell_refinement     'SAINT (Bruker, 2000)'
_computing_data_reduction     'SAINT (Bruker, 2000)'
_computing_structure_solution     'SHELXS97 (Sheldrick, 2008)'
_computing_structure_refinement     'SHELXL97 (Sheldrick, 2008)'
_computing_molecular_graphics
                              'ORTEP-3 (Farrugia, 1997) and PLATON (Spek, 2009)'
_computing_publication_material     'SHELXL97 (Sheldrick, 2008)'
loop_
    _atom_site_type_symbol
    _atom_site_label
    _atom_site_fract_x
    _atom_site_fract_y
    _atom_site_fract_z
    _atom_site_U_iso_or_equiv
    _atom_site_adp_type
    _atom_site_calc_flag
    _atom_site_refinement_flags
    _atom_site_occupancy
    _atom_site_symmetry_multiplicity
    _atom_site_disorder_assembly
    _atom_site_disorder_group
    Pt Pt1 0.39565(2) 0.136006(14) 0.162689(18) 0.02282(10) Uani d . 1 1 . .
    Br Br1 0.19970(16) 0.03626(5) 0.11234(8) 0.0369(3) Uani d . 1 1 . .
    Br Br2 0.5217(2) 0.14016(7) 0.02336(11) 0.0415(4) Uani d . 1 1 . .
    N N1 0.5395(11) 0.2278(4) 0.2077(6) 0.030(2) Uani d . 1 1 . .
    N N2 0.2978(14) 0.1281(4) 0.2842(7) 0.021(2) Uani d . 1 1 . .
    C C1 0.4929(14) 0.2895(5) 0.1628(8) 0.035(3) Uani d . 1 1 . .
    H H1 0.4181 0.2865 0.1081 0.042 Uiso calc R 1 1 . .
    C C2 0.5505(16) 0.3567(5) 0.1939(10) 0.042(3) Uani d . 1 1 . .
    H H2 0.5197 0.3997 0.1605 0.051 Uiso calc R 1 1 . .
    C C3 0.6514(16) 0.3604(5) 0.2727(10) 0.044(3) Uani d . 1 1 . .
    H H3 0.6870 0.4068 0.2970 0.052 Uiso calc R 1 1 . .
    C C4 0.7031(14) 0.2986(5) 0.3180(8) 0.040(3) Uani d . 1 1 . .
    H H4 0.7776 0.3013 0.3728 0.048 Uiso calc R 1 1 . .
    C C5 0.6453(13) 0.2306(5) 0.2829(7) 0.029(2) Uani d . 1 1 . .
    C C6 0.7103(13) 0.1613(5) 0.3294(7) 0.029(2) Uani d . 1 1 . .
    C C7 0.7024(15) 0.1529(7) 0.4178(8) 0.043(3) Uani d . 1 1 . .
    H H7 0.6555 0.1912 0.4503 0.052 Uiso calc R 1 1 . .
    C C8 0.7627(16) 0.0885(7) 0.4618(9) 0.052(3) Uani d . 1 1 . .
    H H8 0.7560 0.0824 0.5235 0.063 Uiso calc R 1 1 . .
    C C9 0.8311(17) 0.0349(7) 0.4137(10) 0.056(4) Uani d . 1 1 . .
    H H9 0.8734 -0.0087 0.4429 0.067 Uiso calc R 1 1 . .
    C C10 0.8406(15) 0.0420(6) 0.3247(9) 0.046(3) Uani d . 1 1 . .
    H H10 0.8896 0.0036 0.2931 0.055 Uiso calc R 1 1 . .
    C C11 0.7788(14) 0.1051(5) 0.2802(8) 0.036(3) Uani d . 1 1 . .
    H H11 0.7827 0.1102 0.2181 0.043 Uiso calc R 1 1 . .
    C C12 0.3481(13) 0.0673(4) 0.3308(7) 0.027(2) Uani d . 1 1 . .
    H H12 0.4130 0.0310 0.3039 0.032 Uiso calc R 1 1 . .
    C C13 0.3097(13) 0.0563(5) 0.4142(7) 0.029(2) Uani d . 1 1 . .
    H H13 0.3388 0.0115 0.4441 0.035 Uiso calc R 1 1 . .
    C C14 0.2264(13) 0.1122(5) 0.4554(7) 0.033(2) Uani d . 1 1 . .
    H H14 0.2045 0.1079 0.5156 0.040 Uiso calc R 1 1 . .
    C C15 0.1768(13) 0.1735(6) 0.4071(7) 0.031(2) Uani d . 1 1 . .
    H H15 0.1160 0.2115 0.4335 0.037 Uiso calc R 1 1 . .
    C C16 0.2145(12) 0.1813(5) 0.3183(6) 0.023(2) Uani d . 1 1 . .
    C C17 0.1496(12) 0.2463(4) 0.2664(7) 0.024(2) Uani d . 1 1 . .
    C C18 0.1739(13) 0.3160(5) 0.3025(8) 0.035(3) Uani d . 1 1 . .
    H H18 0.2335 0.3229 0.3606 0.042 Uiso calc R 1 1 . .
    C C19 0.1086(17) 0.3755(6) 0.2510(11) 0.052(4) Uani d . 1 1 . .
    H H19 0.1232 0.4236 0.2745 0.062 Uiso calc R 1 1 . .
    C C20 0.0250(16) 0.3656(6) 0.1683(10) 0.046(3) Uani d . 1 1 . .
    H H20 -0.0162 0.4068 0.1337 0.055 Uiso calc R 1 1 . .
    C C21 -0.0010(15) 0.2976(6) 0.1341(8) 0.045(3) Uani d . 1 1 . .
    H H21 -0.0622 0.2914 0.0762 0.054 Uiso calc R 1 1 . .
    C C22 0.0612(12) 0.2370(5) 0.1830(7) 0.028(2) Uani d . 1 1 . .
    H H22 0.0426 0.1892 0.1589 0.033 Uiso calc R 1 1 . .
loop_
    _atom_site_aniso_label
    _atom_site_aniso_U_11
    _atom_site_aniso_U_22
    _atom_site_aniso_U_33
    _atom_site_aniso_U_12
    _atom_site_aniso_U_13
    _atom_site_aniso_U_23
    Pt1 0.02761(18) 0.01791(14) 0.02340(18) -0.0005(2) 0.00489(12) 0.0005(2)
    Br1 0.0466(7) 0.0262(5) 0.0378(6) -0.0076(5) 0.0053(5) -0.0108(5)
    Br2 0.0546(10) 0.0435(8) 0.0291(8) -0.0010(6) 0.0162(7) 0.0022(6)
    N1 0.032(5) 0.026(4) 0.035(5) -0.008(4) 0.012(4) -0.002(4)
    N2 0.018(5) 0.022(4) 0.021(6) -0.005(3) -0.003(4) 0.006(4)
    C1 0.040(6) 0.019(4) 0.048(7) 0.001(4) 0.009(5) 0.008(5)
    C2 0.044(7) 0.024(5) 0.062(9) -0.010(5) 0.019(7) 0.001(5)
    C3 0.039(7) 0.020(5) 0.075(10) -0.013(5) 0.020(7) -0.010(6)
    C4 0.038(7) 0.035(6) 0.047(7) -0.006(5) 0.008(5) -0.009(5)
    C5 0.024(5) 0.031(5) 0.033(6) -0.008(4) 0.005(4) -0.005(5)
    C6 0.027(6) 0.025(4) 0.033(6) -0.006(4) 0.003(4) 0.003(4)
    C7 0.026(6) 0.067(8) 0.034(7) -0.008(6) -0.003(5) -0.011(6)
    C8 0.046(7) 0.067(8) 0.042(7) -0.020(7) -0.002(6) 0.008(7)
    C9 0.046(8) 0.046(7) 0.071(10) -0.009(6) -0.011(7) 0.026(7)
    C10 0.040(7) 0.032(6) 0.061(9) -0.007(5) -0.012(6) -0.002(6)
    C11 0.040(6) 0.028(5) 0.039(7) -0.001(5) 0.002(5) 0.008(5)
    C12 0.032(5) 0.017(4) 0.031(6) -0.004(4) 0.000(4) 0.001(4)
    C13 0.029(6) 0.025(5) 0.033(6) -0.005(4) 0.001(5) 0.007(4)
    C14 0.033(6) 0.041(5) 0.026(6) -0.006(5) 0.005(5) 0.013(5)
    C15 0.027(6) 0.037(5) 0.029(6) -0.007(4) 0.010(4) -0.007(5)
    C16 0.022(5) 0.018(4) 0.027(5) -0.004(4) 0.001(4) 0.004(4)
    C17 0.026(5) 0.014(4) 0.034(6) 0.000(4) 0.013(4) 0.002(4)
    C18 0.026(5) 0.026(5) 0.053(7) -0.002(4) 0.005(5) -0.002(5)
    C19 0.039(7) 0.026(5) 0.095(12) -0.005(5) 0.026(8) -0.006(7)
    C20 0.038(7) 0.027(6) 0.076(10) 0.003(5) 0.018(7) 0.021(6)
    C21 0.049(7) 0.044(7) 0.044(7) 0.023(6) 0.012(6) 0.013(6)
    C22 0.024(5) 0.029(5) 0.030(6) 0.002(4) 0.005(4) 0.001(4)
_geom_special_details
;
All e.s.d.'s (except the e.s.d. in the dihedral angle between two l.s. planes)
are estimated using the full covariance matrix. The cell e.s.d.'s are taken
into account individually in the estimation of e.s.d.'s in distances, angles
and torsion angles; correlations between e.s.d.'s in cell parameters are only
used when they are defined by crystal symmetry. An approximate (isotropic)
treatment of cell e.s.d.'s is used for estimating e.s.d.'s involving l.s.
planes.
;
loop_
    _geom_bond_atom_site_label_1
    _geom_bond_atom_site_label_2
    _geom_bond_site_symmetry_2
    _geom_bond_distance
    _geom_bond_publ_flag
    Pt1 N1 . 2.075(8) y
    Pt1 N2 . 2.074(10) y
    Pt1 Br1 . 2.4216(11) y
    Pt1 Br2 . 2.4258(15) y
    N1 C5 . 1.316(13) ?
    N1 C1 . 1.343(12) ?
    N2 C16 . 1.303(12) ?
    N2 C12 . 1.346(12) ?
    C1 C2 . 1.368(14) ?
    C1 H1 . 0.9500 ?
    C2 C3 . 1.343(19) ?
    C2 H2 . 0.9500 ?
    C3 C4 . 1.356(16) ?
    C3 H3 . 0.9500 ?
    C4 C5 . 1.400(13) ?
    C4 H4 . 0.9500 ?
    C5 C6 . 1.505(13) ?
    C6 C7 . 1.358(16) ?
    C6 C11 . 1.406(14) ?
    C7 C8 . 1.402(17) ?
    C7 H7 . 0.9500 ?
    C8 C9 . 1.363(17) ?
    C8 H8 . 0.9500 ?
    C9 C10 . 1.366(18) ?
    C9 H9 . 0.9500 ?
    C10 C11 . 1.390(14) ?
    C10 H10 . 0.9500 ?
    C11 H11 . 0.9500 ?
    C12 C13 . 1.347(14) ?
    C12 H12 . 0.9500 ?
    C13 C14 . 1.391(14) ?
    C13 H13 . 0.9500 ?
    C14 C15 . 1.366(14) ?
    C14 H14 . 0.9500 ?
    C15 C16 . 1.418(13) ?
    C15 H15 . 0.9500 ?
    C16 C17 . 1.477(12) ?
    C17 C22 . 1.370(14) ?
    C17 C18 . 1.389(13) ?
    C18 C19 . 1.396(17) ?
    C18 H18 . 0.9500 ?
    C19 C20 . 1.348(19) ?
    C19 H19 . 0.9500 ?
    C20 C21 . 1.351(16) ?
    C20 H20 . 0.9500 ?
    C21 C22 . 1.385(13) ?
    C21 H21 . 0.9500 ?
    C22 H22 . 0.9500 ?
loop_
    _geom_angle_atom_site_label_1
    _geom_angle_atom_site_label_2
    _geom_angle_atom_site_label_3
    _geom_angle_site_symmetry_1
    _geom_angle_site_symmetry_3
    _geom_angle
    _geom_angle_publ_flag
    N2 Pt1 N1 . . 89.8(3) .
    N2 Pt1 Br1 . . 87.3(3) ?
    N1 Pt1 Br1 . . 173.9(2) ?
    N2 Pt1 Br2 . . 176.9(3) ?
    N1 Pt1 Br2 . . 90.7(2) ?
    Br1 Pt1 Br2 . . 92.50(5) .
    C5 N1 C1 . . 120.2(9) ?
    C5 N1 Pt1 . . 124.1(7) ?
    C1 N1 Pt1 . . 114.5(7) ?
    C16 N2 C12 . . 121.9(10) ?
    C16 N2 Pt1 . . 123.1(7) ?
    C12 N2 Pt1 . . 114.4(7) ?
    N1 C1 C2 . . 121.6(12) ?
    N1 C1 H1 . . 119.2 ?
    C2 C1 H1 . . 119.2 ?
    C3 C2 C1 . . 118.6(11) ?
    C3 C2 H2 . . 120.7 ?
    C1 C2 H2 . . 120.7 ?
    C2 C3 C4 . . 120.5(10) ?
    C2 C3 H3 . . 119.7 ?
    C4 C3 H3 . . 119.7 ?
    C3 C4 C5 . . 119.2(11) ?
    C3 C4 H4 . . 120.4 ?
    C5 C4 H4 . . 120.4 ?
    N1 C5 C4 . . 119.7(10) ?
    N1 C5 C6 . . 120.4(9) ?
    C4 C5 C6 . . 119.9(9) ?
    C7 C6 C11 . . 120.4(10) ?
    C7 C6 C5 . . 120.3(9) ?
    C11 C6 C5 . . 119.3(9) ?
    C6 C7 C8 . . 120.8(11) ?
    C6 C7 H7 . . 119.6 ?
    C8 C7 H7 . . 119.6 ?
    C9 C8 C7 . . 118.3(12) ?
    C9 C8 H8 . . 120.9 ?
    C7 C8 H8 . . 120.9 ?
    C8 C9 C10 . . 122.0(12) ?
    C8 C9 H9 . . 119.0 ?
    C10 C9 H9 . . 119.0 ?
    C9 C10 C11 . . 120.1(12) ?
    C9 C10 H10 . . 119.9 ?
    C11 C10 H10 . . 119.9 ?
    C10 C11 C6 . . 118.4(10) ?
    C10 C11 H11 . . 120.8 ?
    C6 C11 H11 . . 120.8 ?
    N2 C12 C13 . . 122.4(10) ?
    N2 C12 H12 . . 118.8 ?
    C13 C12 H12 . . 118.8 ?
    C12 C13 C14 . . 118.4(9) ?
    C12 C13 H13 . . 120.8 ?
    C14 C13 H13 . . 120.8 ?
    C15 C14 C13 . . 118.2(9) ?
    C15 C14 H14 . . 120.9 ?
    C13 C14 H14 . . 120.9 ?
    C14 C15 C16 . . 121.1(9) ?
    C14 C15 H15 . . 119.4 ?
    C16 C15 H15 . . 119.4 ?
    N2 C16 C15 . . 117.8(9) ?
    N2 C16 C17 . . 122.5(9) ?
    C15 C16 C17 . . 119.5(8) ?
    C22 C17 C18 . . 120.3(9) ?
    C22 C17 C16 . . 119.1(8) ?
    C18 C17 C16 . . 120.5(9) ?
    C17 C18 C19 . . 118.2(11) ?
    C17 C18 H18 . . 120.9 ?
    C19 C18 H18 . . 120.9 ?
    C20 C19 C18 . . 120.8(11) ?
    C20 C19 H19 . . 119.6 ?
    C18 C19 H19 . . 119.6 ?
    C19 C20 C21 . . 120.7(11) ?
    C19 C20 H20 . . 119.6 ?
    C21 C20 H20 . . 119.6 ?
    C20 C21 C22 . . 120.4(12) ?
    C20 C21 H21 . . 119.8 ?
    C22 C21 H21 . . 119.8 ?
    C17 C22 C21 . . 119.5(9) ?
    C17 C22 H22 . . 120.3 ?
    C21 C22 H22 . . 120.3 ?
loop_
    _geom_torsion_atom_site_label_1
    _geom_torsion_atom_site_label_2
    _geom_torsion_atom_site_label_3
    _geom_torsion_atom_site_label_4
    _geom_torsion_site_symmetry_1
    _geom_torsion_site_symmetry_2
    _geom_torsion_site_symmetry_3
    _geom_torsion_site_symmetry_4
    _geom_torsion
    _geom_torsion_publ_flag
    N2 Pt1 N1 C5 . . . . 51.4(8) ?
    Br2 Pt1 N1 C5 . . . . -125.5(7) ?
    N2 Pt1 N1 C1 . . . . -116.7(7) ?
    Br2 Pt1 N1 C1 . . . . 66.4(7) ?
    N1 Pt1 N2 C16 . . . . 55.9(9) ?
    Br1 Pt1 N2 C16 . . . . -118.6(9) ?
    N1 Pt1 N2 C12 . . . . -115.3(8) ?
    Br1 Pt1 N2 C12 . . . . 70.1(8) ?
    C5 N1 C1 C2 . . . . -1.1(15) ?
    Pt1 N1 C1 C2 . . . . 167.5(8) ?
    N1 C1 C2 C3 . . . . -2.1(16) ?
    C1 C2 C3 C4 . . . . 3.6(17) ?
    C2 C3 C4 C5 . . . . -2.0(16) ?
    C1 N1 C5 C4 . . . . 2.7(14) ?
    Pt1 N1 C5 C4 . . . . -164.7(7) ?
    C1 N1 C5 C6 . . . . -174.7(8) ?
    Pt1 N1 C5 C6 . . . . 17.9(12) ?
    C3 C4 C5 N1 . . . . -1.2(15) ?
    C3 C4 C5 C6 . . . . 176.2(9) ?
    N1 C5 C6 C7 . . . . -132.2(11) ?
    C4 C5 C6 C7 . . . . 50.3(13) ?
    N1 C5 C6 C11 . . . . 47.6(13) ?
    C4 C5 C6 C11 . . . . -129.9(10) ?
    C11 C6 C7 C8 . . . . 0.2(16) ?
    C5 C6 C7 C8 . . . . -180.0(9) ?
    C6 C7 C8 C9 . . . . 0.7(17) ?
    C7 C8 C9 C10 . . . . -0.7(18) ?
    C8 C9 C10 C11 . . . . -0.3(19) ?
    C9 C10 C11 C6 . . . . 1.2(16) ?
    C7 C6 C11 C10 . . . . -1.2(15) ?
    C5 C6 C11 C10 . . . . 179.0(9) ?
    C16 N2 C12 C13 . . . . 2.7(16) ?
    Pt1 N2 C12 C13 . . . . 174.1(8) ?
    N2 C12 C13 C14 . . . . -4.8(15) ?
    C12 C13 C14 C15 . . . . 4.4(15) ?
    C13 C14 C15 C16 . . . . -2.2(14) ?
    C12 N2 C16 C15 . . . . -0.2(15) ?
    Pt1 N2 C16 C15 . . . . -170.9(7) ?
    C12 N2 C16 C17 . . . . -176.5(9) ?
    Pt1 N2 C16 C17 . . . . 12.9(14) ?
    C14 C15 C16 N2 . . . . 0.1(14) ?
    C14 C15 C16 C17 . . . . 176.4(9) ?
    N2 C16 C17 C22 . . . . 45.9(13) ?
    C15 C16 C17 C22 . . . . -130.2(9) ?
    N2 C16 C17 C18 . . . . -135.6(10) ?
    C15 C16 C17 C18 . . . . 48.2(13) ?
    C22 C17 C18 C19 . . . . -1.0(14) ?
    C16 C17 C18 C19 . . . . -179.4(9) ?
    C17 C18 C19 C20 . . . . -0.4(16) ?
    C18 C19 C20 C21 . . . . 1.5(18) ?
    C19 C20 C21 C22 . . . . -1.3(17) ?
    C18 C17 C22 C21 . . . . 1.2(14) ?
    C16 C17 C22 C21 . . . . 179.7(8) ?
    C20 C21 C22 C17 . . . . -0.1(15) ?
_iucr_refine_instructions_details
;
TITL cis-[PtBr2(2-Phpy)2]
CELL 0.71073   7.6268  18.2770  15.1626  90.000  96.948  90.000
ZERR    4.00   0.0009   0.0021   0.0018   0.000   0.002   0.000
LATT -7
SYMM X, -Y, 0.5+Z
SFAC C  H  Br N PT
UNIT 88 72 8  8 4
MERG 2
L.S. 18
OMIT 0  22   0
OMIT -6  14  -4
OMIT -5  15  -6
OMIT -5  17  -5
OMIT -6  14  -6
OMIT -9   5   5
OMIT -8   2  -7
OMIT -8   0  -6
OMIT -8   4  -6
OMIT -8   6  -5
OMIT -2   8 -16
OMIT 0   0 -18
OMIT -6  12  -7
OMIT -7   3  -8
OMIT -7  13  -3
OMIT -5  17  -4
OMIT 1   3 -18
OMIT -6  16  -4
OMIT 2   0 -18
OMIT -4   6  17
OMIT 1   1 -18
OMIT -4   8  16
OMIT -5  17  -6
OMIT -6  14  -5
OMIT -5  15  -7
OMIT -7   5  11
OMIT -8   6  -6
OMIT -6  14  -7
OMIT -4   8  15
OMIT 0   2   0
OMIT -7   5  -8
OMIT -8   6   6
OMIT -4   6  16
OMIT 1   5 -18
ACTA
BOND $H
CONF
MPLA 5 Pt1 Br1 Br2 N1 N2
MPLA 6 N1 C1 C2 C3 C4 C5
MPLA 6 C6 C7 C8 C9 C10 C11
MPLA 5 Pt1 Br1 Br2 N1 N2
MPLA 6 N2 C12 C13 C14 C15 C16
MPLA 6 C17 C18 C19 C20 C21 C22
FMAP 2
PLAN -20
TEMP -73
WGHT    0.028600
FVAR       0.20664
PT1   5    0.395647    0.136006    0.162689    11.00000    0.02761    0.01791 =
         0.02340    0.00051    0.00489   -0.00053
BR1   3    0.199695    0.036257    0.112341    11.00000    0.04662    0.02619 =
         0.03782   -0.01075    0.00526   -0.00763
BR2   3    0.521717    0.140161    0.023361    11.00000    0.05457    0.04347 =
         0.02907    0.00217    0.01624   -0.00101
N1    4    0.539488    0.227833    0.207685    11.00000    0.03241    0.02623 =
         0.03454   -0.00241    0.01189   -0.00835
N2    4    0.297780    0.128065    0.284157    11.00000    0.01832    0.02163 =
         0.02107    0.00559   -0.00325   -0.00471
C1    1    0.492862    0.289517    0.162780    11.00000    0.03960    0.01948 =
         0.04789    0.00774    0.00869    0.00093
AFIX  43
H1    2    0.418061    0.286474    0.108057    11.00000   -1.20000
AFIX   0
C2    1    0.550499    0.356666    0.193944    11.00000    0.04358    0.02418 =
         0.06191    0.00122    0.01876   -0.01008
AFIX  43
H2    2    0.519734    0.399726    0.160521    11.00000   -1.20000
AFIX   0
C3    1    0.651439    0.360415    0.272745    11.00000    0.03901    0.01995 =
         0.07519   -0.01042    0.01959   -0.01261
AFIX  43
H3    2    0.686967    0.406777    0.296993    11.00000   -1.20000
AFIX   0
C4    1    0.703082    0.298569    0.318001    11.00000    0.03775    0.03506 =
         0.04705   -0.00873    0.00849   -0.00556
AFIX  43
H4    2    0.777580    0.301275    0.372845    11.00000   -1.20000
AFIX   0
C5    1    0.645292    0.230650    0.282930    11.00000    0.02392    0.03112 =
         0.03262   -0.00460    0.00549   -0.00816
C6    1    0.710340    0.161255    0.329388    11.00000    0.02728    0.02518 =
         0.03303    0.00300    0.00291   -0.00601
C7    1    0.702447    0.152899    0.417841    11.00000    0.02631    0.06666 =
         0.03424   -0.01066   -0.00334   -0.00769
AFIX  43
H7    2    0.655508    0.191158    0.450332    11.00000   -1.20000
AFIX   0
C8    1    0.762703    0.088523    0.461779    11.00000    0.04579    0.06736 =
         0.04220    0.00818   -0.00162   -0.02001
AFIX  43
H8    2    0.756037    0.082439    0.523508    11.00000   -1.20000
AFIX   0
C9    1    0.831086    0.034895    0.413653    11.00000    0.04632    0.04594 =
         0.07124    0.02643   -0.01061   -0.00894
AFIX  43
H9    2    0.873449   -0.008745    0.442894    11.00000   -1.20000
AFIX   0
C10   1    0.840601    0.041952    0.324673    11.00000    0.03956    0.03231 =
         0.06127   -0.00189   -0.01203   -0.00683
AFIX  43
H10   2    0.889560    0.003621    0.293111    11.00000   -1.20000
AFIX   0
C11   1    0.778787    0.105110    0.280215    11.00000    0.04028    0.02756 =
         0.03880    0.00808    0.00159   -0.00065
AFIX  43
H11   2    0.782709    0.110200    0.218131    11.00000   -1.20000
AFIX   0
C12   1    0.348074    0.067347    0.330788    11.00000    0.03152    0.01723 =
         0.03085    0.00068    0.00040   -0.00362
AFIX  43
H12   2    0.412987    0.030954    0.303906    11.00000   -1.20000
AFIX   0
C13   1    0.309665    0.056336    0.414202    11.00000    0.02898    0.02462 =
         0.03320    0.00690    0.00087   -0.00528
AFIX  43
H13   2    0.338773    0.011492    0.444122    11.00000   -1.20000
AFIX   0
C14   1    0.226354    0.112242    0.455417    11.00000    0.03285    0.04052 =
         0.02582    0.01312    0.00529   -0.00605
AFIX  43
H14   2    0.204500    0.107946    0.515566    11.00000   -1.20000
AFIX   0
C15   1    0.176806    0.173479    0.407102    11.00000    0.02737    0.03738 =
         0.02871   -0.00707    0.01043   -0.00664
AFIX  43
H15   2    0.116043    0.211509    0.433464    11.00000   -1.20000
AFIX   0
C16   1    0.214481    0.181278    0.318283    11.00000    0.02201    0.01787 =
         0.02715    0.00424    0.00075   -0.00360
C17   1    0.149565    0.246336    0.266429    11.00000    0.02565    0.01438 =
         0.03380    0.00181    0.01304   -0.00013
C18   1    0.173931    0.315983    0.302453    11.00000    0.02555    0.02619 =
         0.05293   -0.00244    0.00459   -0.00182
AFIX  43
H18   2    0.233477    0.322910    0.360591    11.00000   -1.20000
AFIX   0
C19   1    0.108600    0.375535    0.250962    11.00000    0.03869    0.02616 =
         0.09495   -0.00595    0.02581   -0.00485
AFIX  43
H19   2    0.123234    0.423634    0.274450    11.00000   -1.20000
AFIX   0
C20   1    0.024969    0.365600    0.168283    11.00000    0.03836    0.02712 =
         0.07581    0.02146    0.01787    0.00258
AFIX  43
H20   2   -0.016180    0.406846    0.133662    11.00000   -1.20000
AFIX   0
C21   1   -0.000968    0.297645    0.134121    11.00000    0.04905    0.04386 =
         0.04394    0.01259    0.01184    0.02346
AFIX  43
H21   2   -0.062191    0.291434    0.076220    11.00000   -1.20000
AFIX   0
C22   1    0.061158    0.236979    0.183001    11.00000    0.02434    0.02865 =
         0.03007    0.00143    0.00472    0.00160
AFIX  43
H22   2    0.042621    0.189244    0.158873    11.00000   -1.20000
HKLF 4
REM  cis-[PtBr2(2-Phpy)2]
REM R1 =  0.0276 for   2645 Fo > 4sig(Fo)  and  0.0347 for all   2931 data
REM    244 parameters refined using      2 restraints
END
WGHT      0.0286      0.0000
REM Highest difference peak  1.727,  deepest hole -0.926,  1-sigma level  0.155
Q1    1   0.8965  0.0900  0.1650  11.00000  0.05    1.73
Q2    1   0.6290  0.1563  0.1874  11.00000  0.05    1.47
Q3    1   0.2796  0.1408  0.1836  11.00000  0.05    1.19
Q4    1   0.2921  0.1381  0.1264  11.00000  0.05    1.12
Q5    1   0.5064  0.1391  0.1392  11.00000  0.05    1.12
Q6    1   0.6880  0.1893  0.1090  11.00000  0.05    1.06
Q7    1   0.5055  0.1353  0.2051  11.00000  0.05    1.05
Q8    1   0.1609  0.1533  0.1391  11.00000  0.05    1.05
Q9    1   0.4149  0.1427  0.0764  11.00000  0.05    1.02
Q10   1  -0.0286  0.1647 -0.0168  11.00000  0.05    0.90
Q11   1   0.5848  0.0394  0.2161  11.00000  0.05    0.82
Q12   1   0.2145  0.2361  0.1161  11.00000  0.05    0.69
Q13   1   0.6071  0.1532  0.0593  11.00000  0.05    0.67
Q14   1   0.3772  0.1366  0.2499  11.00000  0.05    0.67
Q15   1   0.3834  0.1060  0.1982  11.00000  0.05    0.66
Q16   1   0.4088  0.1477  0.0208  11.00000  0.05    0.66
Q17   1   0.6559  0.0559  0.1263  11.00000  0.05    0.62
Q18   1   0.4068  0.1125  0.1346  11.00000  0.05    0.62
Q19   1   0.0335  0.0792  0.0198  11.00000  0.05    0.60
Q20   1   0.4994  0.1197  0.2781  11.00000  0.05    0.54
;
